# Supplementary material for: The oomycete Lagenisma coscinodisci hijacks host alkaloid synthesis during infection of a marine diatom
Source: Nat Commun. 2019 Oct 30;10:4938. doi: 10.1038/s41467-019-12908-w (PMC6821873; doi:10.1038/s41467-019-12908-w)
Supplement: Supplementary file 6 — Source Data [file 41467_2019_12908_MOESM6_ESM.xlsx]

## Sheet: Figure 1
Figure 1d
Heatmap intensities for identified compounds
	sample	ma_3-1a	ma_3-1b	ma_3-2a	ma_3-2b	ma_3-3a	ma_3-3b	ma_3-4a	ma_3-4b	ma_3-5a	ma_3-5b	ma_3-6a	ma_3-6b	ma_3-7a	ma_3-7b	ma_3-8a	ma_3-8b	ma_3-9a	ma_3-9b	ma_3-10a	ma_3-10b	ma_3-11a	ma_3-11b	ma_3-12a	ma_3-12b
	group	Healthy cells	Healthy cells	Healthy cells	Healthy cells	Healthy cells	Healthy cells	Healthy cells	Healthy cells	Healthy cells	Healthy cells	Healthy cells	Healthy cells	Exposed cells	Infected cells	Exposed cells	Infected cells	Exposed cells	Infected cells	Exposed cells	Infected cells	Exposed cells	Infected cells	Exposed cells	Infected cells
Dipeptides	Glycyl-arginine	1.59157	0.753469	0.517858	0.776634	1.55875	0.549596	3.45865	0.662661	2.53148	2.19749	0.98286	0.936511	1.68445	10.409	6.014	51.5679	5.18319	14.1546	7.61511	588.801	388.307	2148.78	3.61305	3137.99
	Arginyl-valine	1.74489	1.07043	0.781914	0.834164	0.989909	0.800553	3.5279	1.95348	1.76615	1.46463	1.49247	1.82796	1.57233	13.5506	2.92837	29.4965	2.63365	15.5926	192.934	661.536	620.637	2007.76	658.849	4060.6
	Arginyl-phenylalanine	14.4209	6.27167	10.7961	12.3203	7.29753	7.63103	40.7528	7.05256	31.1394	7.83657	9.53567	8.84353	32.1386	166.558	39.0126	172.632	11.0771	187.508	12.864	1120.52	1543.47	7988.02	139.678	11795.4
	Tyrosyl-arginine	2.67989	1.1773	0.737428	1.55542	1.27334	1.93408	2.6639	1.31104	2.80129	2.30952	1.44087	4.05911	2.66083	41.9097	5.4152	66.7677	5.40921	16.1572	662.488	2074.86	2867.03	7409.51	2428.75	18120.3
	Adenosine	914.555	673.54	290.5	404.07	323.014	206.281	800.386	1060.55	417.753	580.088	896.281	636.262	861.999	4060.3	732.858	20628.2	1079.23	4718.13	7616.12	23061.8	3434.49	46374	6251.33	183076
	4-CTC	27.584	34.2874	30.509	17.2311	32.1248	33.72	78.1022	58.5632	4.38933	12.2289	29.807	49.9053	63.4305	366.989	41.2813	551.548	36.4436	27.5144	1519.95	3043.04	35.5296	325.408	1.68902	444.517
	b-carboline	102.196	68.3183	44.1819	46.4914	109.386	50.6073	162.075	45.6602	39.5765	41.4474	89.648	79.6611	101.288	1200.91	179.75	1543.38	87.9956	299.556	654.684	2540.89	145.316	1305.85	152.2	2032.59
	Phoenicoxanthin	7923	9257.55	3715.18	4272.31	10108.4	4583.37	15943	7763.75	8151.23	3999.38	7902.2	5596.59	8041.99	65242.5	15434.4	120051	17584.4	66585.1	2931.02	2232.8	4502	27932.1	5606.32	32831.7
	Linoleamide	2256.24	1221.73	56.2709	332.927	144.323	39.3894	209.452	116.167	980.124	691.305	668.719	619.389	1194.32	7132.73	338.672	20323.9	1353.82	5036.46	2794.18	13424	2874.21	9568.36	3401.11	51226.1
	Hexanoylcarnitine	15.57	7.77368	7.03852	7.67557	15.2389	5.70125	41.375	7.52979	36.4712	20.972	20.0254	6.9986	18.5079	176.475	57.5719	476.655	72.3996	253.234	1008.06	2764.1	257.912	5989.78	412.016	3511.68
	Octenoylcarnitine	0.95913	1.0655	0.491546	0.636522	1.09393	0.862936	5.27353	1.29446	3.74433	3.01473	5.95711	0.724289	9.72712	31.0378	8.07407	46.9947	2.6943	17.1757	893.984	2573.5	324.213	5744.53	517.932	4084.37
	Ionone	700.788	500.021	143.02	337.387	323.867	170.356	255.486	302.595	439.578	264.608	581.988	231.953	528.785	3430.72	703.671	20308.2	1663.19	6252.12	141.245	460.461	217.312	2131.17	1169.89	9701.66
Lysophosphatidylcholines	Lysophosphatidylcholine (18:2)	392.879	282.78	83.3722	128.683	234.324	87.1834	178.843	172.855	273.878	177.109	357.375	101.689	427.382	2419.28	517.369	12109.2	808.956	3837.08	3129.19	7730.33	2495.75	48206.9	12594	48687.8
	Lysophosphatidylcholine (16:1)	2590.41	1780.84	606.59	908.083	1582.84	593.554	922.751	764.325	1282.75	733.062	2406.06	676.704	1634.27	11095.4	2397.92	41402	3009.76	14235.4	10613.2	44087.4	5828.65	172793	46207.4	207259
	Lysophosphatidylcholine (22:6)	957.79	708.026	204.094	358.302	504.85	196.174	333.451	292.504	512.512	396.974	826.071	260.116	609.92	3574.77	907.916	26230.8	1700.54	6246.89	4508.42	9807.44	3172.16	59020.1	18007.2	69038.8
	Lysophosphatidylcholine (22:5)	19.2578	10.0852	3.75203	5.41075	5.39765	3.26073	7.44303	8.22219	12.8269	10.4823	13.5423	4.04377	13.1796	100.725	21.6928	513.13	32.2718	158.269	244.064	815.661	164.318	4617.12	1233.86	5212.55
	Lysophosphatidylcholine (20:4)	755.91	600.413	173.498	301.002	418.181	200.878	316.333	321.72	418.298	337.682	695.975	257.876	579.138	3259.96	791.422	16628.3	1344.02	5225.92	2741.78	8262.48	1894.81	27173.5	8300.52	49680.9
	Lysophosphatidylcholine (20:5)	11209.6	6809.64	2526.34	4160.29	6595.7	2500.09	4451.85	3424.79	7345.78	4338.59	9816.35	2288.61	7189.82	50407.8	11969.1	227734	18727.4	69527.7	76598	222735	34967.3	821948	222152	1.18144e+06
	Lysophosphatidylcholine (14:0)	312.836	226.081	66.387	110.103	176.034	70.2475	122.68	88.1069	184.684	121.987	295.928	81.1647	220.989	1190.42	361.247	7587.85	566.297	2522.44	634.8	1672.27	476.737	12386.4	2349.03	13391
	C10 H7 Cl2 N	336.867	178.125	84.967	106.607	190.826	88.0507	450.126	98.7475	715.324	518.717	225.268	72.2725	1788.73	36600.7	3442.06	41252.3	4698.56	20884.4	3672.52	8263.73	4602.18	72206.3	7247.23	90848
	Averages intensities for group
	Lysophosphatidylcholines	2319.82	1488.27	523.433	853.125	1359.62	521.627	904.765	724.646	1432.96	873.698	2058.76	524.314	1524.96	10292.6	2423.81	47457.9	3741.32	14536.2	14067.1	42158.7	6999.95	163735	44406.3	224959
	Dipeptides	5.10932	2.31822	3.20832	3.87164	2.77988	2.72882	12.6008	2.74494	9.55958	3.45205	3.36297	3.91678	9.51405	58.1069	13.3425	80.116	6.0758	58.353	218.975	1111.43	1354.86	4888.52	807.722	9278.57

## Sheet: Figure 2
Figure 2c
Cellular carbolines fluorescence intensities measured with cLSM
	Fluorescence intensities in healthy cells	Fluorescence intensities in infected cells
specimen 1	4.33857	4.11571
specimen 2	3.97	2.87143
specimen 3	3.36714	2.66143
specimen 4	7.07429	4.64429
specimen 5	6.65429	5.96429
specimen 6	5.24857	11.68
specimen 7	4.39286	8.59143
specimen 8	5.36857	8.21571
specimen 9	9.11429	11.7543
specimen 10	3.96571	13.3271
specimen 11	7.10714	10.0357
specimen 12	16.1586	7.89143
specimen 13	11.8014	5.26429
specimen 14	13.0057	6.16571
specimen 15	9.55143	9.49571
specimen 16		13.3714
specimen 17		7.24857
specimen 18		22.1557
specimen 19		8.0418
specimen 20		10.3423
specimen 21		5.36336
specimen 22		6.49414
specimen 23		6.09385
specimen 24		8.94939
specimen 25		7.77465
specimen 26		8.62359
specimen 27		9.61299
Figure 2a
UHPLC-HR-MS absolute quantification of carbolines
Compound	status	pg per cell	fmol per cell	μmol per cell
4CTC	inf	5.74	26.5	39.2
4CTC	inf	5.41	25	36.9
4CTC	inf	3.01	13.9	20.6
4CTC	inf	3.62	16.7	24.7
4CTC	inf	4.7	21.7	32.1
4CTC	inf	5.53	25.6	37.8
4CTC	inf	1.37	6.3	9.3
4CTC	hea	0.89	4.1	6.1
4CTC	hea	0.25	1.2	1.7
4CTC	hea	0.26	1.2	1.7
4CTC	hea	0.11	0.5	0.8
4CTC	hea	0.11	0.5	0.7
4CTC	hea	0.07	0.3	0.5
4CTC	hea	0.34	1.6	2.3
bcar	inf	0.0179549	0.106747	0.157588
bcar	inf	0.015287	0.0908859	0.134173
bcar	inf	0.00696318	0.0413982	0.0611151
bcar	inf	0.0087141	0.051808	0.0764828
bcar	inf	0.0123725	0.0735584	0.108592
bcar	inf	0.00504369	0.0299863	0.044268
bcar	hea	0.000441254	0.00262339	0.00387284
bcar	hea	0	0	0
bcar	hea	0	0	0
bcar	hea	0	0	0
bcar	hea	0	0	0
Figure 2b
MALDI-MS quantification of beta-carboline
sample	group	Pareto scaled and TIC normalized Intensity for β-carboline (m/z 169.0761)
07122018 FK_CG1 healthy_f2 on GFC_wet _4kV att20 10per active_POS_1-qb	SCMS_healthy	-0.0317131
07122018 FK_CG1 healthy_f2 on GFC_wet _4kV att20 10per active_POS_10-qb	SCMS_healthy	-0.018713
07122018 FK_CG1 healthy_f2 on GFC_wet _4kV att20 10per active_POS_11-qb	SCMS_healthy	0.00286923
07122018 FK_CG1 healthy_f2 on GFC_wet _4kV att20 10per active_POS_12-qb	SCMS_healthy	-0.0041122
07122018 FK_CG1 healthy_f2 on GFC_wet _4kV att20 10per active_POS_13-qb	SCMS_healthy	-0.00393711
07122018 FK_CG1 healthy_f2 on GFC_wet _4kV att20 10per active_POS_14-qb	SCMS_healthy	-0.0116209
07122018 FK_CG1 healthy_f2 on GFC_wet _4kV att20 10per active_POS_2-qb	SCMS_healthy	-0.0092746
07122018 FK_CG1 healthy_f2 on GFC_wet _4kV att20 10per active_POS_3-qb	SCMS_healthy	-0.0175717
07122018 FK_CG1 healthy_f2 on GFC_wet _4kV att20 10per active_POS_4-qb	SCMS_healthy	-0.0187902
07122018 FK_CG1 healthy_f2 on GFC_wet _4kV att20 10per active_POS_5-qb	SCMS_healthy	-0.0223678
07122018 FK_CG1 healthy_f2 on GFC_wet _4kV att20 10per active_POS_6-qb	SCMS_healthy	0.00811803
07122018 FK_CG1 healthy_f2 on GFC_wet _4kV att20 10per active_POS_7-qb	SCMS_healthy	0.000721328
07122018 FK_CG1 healthy_f2 on GFC_wet _4kV att20 10per active_POS_8-qb	SCMS_healthy	-0.00114909
07122018 FK_CG1 healthy_f2 on GFC_wet _4kV att20 10per active_POS_9-qb	SCMS_healthy	-0.0167907
05122018 FK_CG1 heavy infected spores only_DHB 20in MQ_no f2 on GFC_wet _4kV att28 10per inactive_POS_1-qb	SCMS_infected	0.0118942
05122018 FK_CG1 heavy infected spores only_DHB 20in MQ_no f2 on GFC_wet _4kV att28 10per inactive_POS_11-qb	SCMS_infected	0.00609024
05122018 FK_CG1 heavy infected spores only_DHB 20in MQ_no f2 on GFC_wet _4kV att28 10per inactive_POS_3-qb	SCMS_infected	0.0184046
05122018 FK_CG1 heavy infected spores only_DHB 20in MQ_no f2 on GFC_wet _4kV att28 10per inactive_POS_4-qb	SCMS_infected	0.00166076
05122018 FK_CG1 heavy infected spores only_DHB 20in MQ_no f2 on GFC_wet _4kV att28 10per inactive_POS_5-qb	SCMS_infected	0.0437805
05122018 FK_CG1 heavy infected spores only_DHB 20in MQ_no f2 on GFC_wet _4kV att28 10per inactive_POS_6-qb	SCMS_infected	0.027917
05122018 FK_CG1 heavy infected spores only_DHB 20in MQ_no f2 on GFC_wet _4kV att28 10per inactive_POS_7-qb	SCMS_infected	0.0134591
05122018 FK_CG1 heavy infected spores only_DHB 20in MQ_no f2 on GFC_wet _4kV att28 10per inactive_POS_9-qb	SCMS_infected	0.0211254

## Sheet: Figure 3
Figure 3b
Infection rate assay
Sample ID	Incubation time (day)	Treatment	Infection rate
1	Day 1	4-CTC 60uM	7.2289
2	Day 1	4-CTC 60uM	9.2105
3	Day 1	4-CTC 60uM	2.7397
4	Day 1	4-CTC 24uM	3.3333
5	Day 1	4-CTC 24uM	16.9014
6	Day 1	4-CTC 24uM	9.4595
7	Day 1	4-CTC 6uM	7.0707
8	Day 1	4-CTC 6uM	6.1224
9	Day 1	4-CTC 6uM	4
10	Day 1	4-CTC 0.6uM	4.0541
11	Day 1	4-CTC 0.6uM	3.125
12	Day 1	4-CTC 0.6uM	1.0989
13	Day 1	bC 24uM	12.3077
14	Day 1	bC 24uM	7.5758
15	Day 1	bC 24uM	9.375
16	Day 1	bC 6uM	3.3708
17	Day 1	bC 6uM	4.5977
18	Day 1	bC 6uM	3.6145
19	Day 1	bC 0.6uM	1.1765
20	Day 1	bC 0.6uM	1.2195
21	Day 1	bC 0.6uM	1.5625
22	Day 1	Control	1.8018
23	Day 1	Control	1.7699
24	Day 1	Control	0.8929
25	Day 1	DMSO 0.1%	0
26	Day 1	DMSO 0.1%	1.1765
27	Day 1	DMSO 0.1%	4.4444
1	Day 3	4-CTC 60uM	20.2247
2	Day 3	4-CTC 60uM	31.5068
3	Day 3	4-CTC 60uM	33.3333
4	Day 3	4-CTC 24uM	27.3684
5	Day 3	4-CTC 24uM	36.4706
6	Day 3	4-CTC 24uM	24.1379
7	Day 3	4-CTC 6uM	32.6087
8	Day 3	4-CTC 6uM	26.3736
9	Day 3	4-CTC 6uM	39.6552
10	Day 3	4-CTC 0.6uM	24.5098
11	Day 3	4-CTC 0.6uM	31.4516
12	Day 3	4-CTC 0.6uM	10.3704
13	Day 3	bC 24uM	29.3103
14	Day 3	bC 24uM	20.5882
15	Day 3	bC 24uM	37.7358
16	Day 3	bC 6uM	12.5
17	Day 3	bC 6uM	14.1509
18	Day 3	bC 6uM	12.2807
19	Day 3	bC 0.6uM	3.5714
20	Day 3	bC 0.6uM	8.2278
21	Day 3	bC 0.6uM	8.284
22	Day 3	Control	5.7692
23	Day 3	Control	3.7313
24	Day 3	Control	5.848
25	Day 3	DMSO 0.1%	13.2184
26	Day 3	DMSO 0.1%	16.4179
27	Day 3	DMSO 0.1%	21.4286
1	Day 5	4-CTC 60uM	50.5618
2	Day 5	4-CTC 60uM	69.5652
3	Day 5	4-CTC 60uM	82.3529
4	Day 5	4-CTC 24uM	60.8247
5	Day 5	4-CTC 24uM	76.1905
6	Day 5	4-CTC 24uM	54.5455
7	Day 5	4-CTC 6uM	92.3077
8	Day 5	4-CTC 6uM	79.661
9	Day 5	4-CTC 6uM	94.5946
10	Day 5	4-CTC 0.6uM	86.2745
11	Day 5	4-CTC 0.6uM	86.3636
12	Day 5	4-CTC 0.6uM	72.7273
13	Day 5	bC 24uM	18.2796
14	Day 5	bC 24uM	21.1268
15	Day 5	bC 24uM	18.1818
16	Day 5	bC 6uM	28.1879
17	Day 5	bC 6uM	28.169
18	Day 5	bC 6uM	25.9259
19	Day 5	bC 0.6uM	26.3736
20	Day 5	bC 0.6uM	22.7642
21	Day 5	bC 0.6uM	26.3889
22	Day 5	Control	19.4118
23	Day 5	Control	37.4384
24	Day 5	Control	32.9268
25	Day 5	DMSO 0.1%	26.875
26	Day 5	DMSO 0.1%	45.8333
27	Day 5	DMSO 0.1%	38.4106
Figure 3a
Growth inhibition assay
Sample ID	Treatment	growth-rate
1	control	0.454965
2	control	0.477508
3	control	0.488636
4	DMSO	0.471624
5	DMSO	0.468968
6	DMSO	0.462423
7	4-CTC 0.6µM	0.408773
8	4-CTC 0.6µM	0.437689
9	4-CTC 0.6µM	0.43503
10	4-CTC 6µM	0.495233
11	4-CTC 6µM	0.479381
12	4-CTC 6µM	0.469268
13	4-CTC 24µM	0.173287
14	4-CTC 24µM	0.13412
15	4-CTC 24µM	0
16	bC 0.6µM	0.458438
17	bC 0.6µM	0.469268
18	bC 0.6µM	0.449847
19	bC 6µM	0.296279
20	bC 6µM	0.303132
21	bC 6µM	0.449847
22	bC 24µM	0.173287
23	bC 24µM	0.13412
24	bC 24µM	0

## Sheet: Supplementary
Table S1	Control								Cells treated with filtrate
	Replicate 1		Replicate 2		Replicate 3				Replicate 1		Replicate 2		Replicate 3
Incubation time (day)	total cell count	Number of infected cells	total cell count	Number of infected cells	total cell count	Number of infected cells	Average total cell count	Average number of infected cells	total cell count	Number of infected cells	total cell count	Number of infected cells	total cell count	Number of infected cells	Average total cell count	Average number of infected cells	%
1	86	4	122	7	140	7	116	6	109	18	101	15	111	22	107	18.3333	0.17134
2	218	30	196	25	205	25	206.333	26.6667	207	40	199	46	222	55	209.333	47	0.224522
3	228	116	254	77	255	56	245.667	83	207	97	205	90	164	87	192	91.3333	0.475694
4	240	230	258	230	276	258	258	239.333	220	200	236	226	288	258	248	228	0.919355
Figure S1
	Control					Treatment
	Replicate 1	Replicate 2	Replicate 3	Replicate 4	Replicate 5	Replicate 1	Replicate 2	Replicate 3	Replicate 4	Replicate 5
Incubation time (h)	Total cell count	Total cell count	Total cell count	Total cell count	Total cell count	Total cell count	Total cell count	Total cell count	Total cell count	Total cell count
0	10	10	10	10	10	10	10	10	10	10
19.5	4	1	19	13	3	7	10	8	11	13
41.5	8	4	34	23	16	27	22	26	20	12
64.5	38	3	81	41	34	18	43	30	27	16
95	24	6	122	64	52	40	49	49	39	43
123.5	22	19	135	54	68	45	80	57	58	81
140	24	151	81	81	52	52	82	84	58	161
167.5	22	202	101	159	67	67	86	97	71	91
188.75	47	28	244	121	123	71	92	124	108	124
Figure S2
Determination LOD/LOQ of beta-carboline with MALDI-HR-MS
sample	quantity deposited per shell	Intensity for β-carboline m/z 169.0760
20062019 FK_Bcar 0.000001mgmL MeOH_1uL spotted PTFE_1uL DHB 20mg MeOH_6uL shells 03mg in mL MeOH_4kV att26 10per active_No1_POS_1-qb	1fg per shell	8
20062019 FK_Bcar 0.000001mgmL MeOH_1uL spotted PTFE_1uL DHB 20mg MeOH_6uL shells 03mg in mL MeOH_4kV att26 10per active_No1_POS_10-qb	1fg per shell	6		determination of average area of C. granii shells (μm²) +/-SD for 21 spotted shells
20062019 FK_Bcar 0.000001mgmL MeOH_1uL spotted PTFE_1uL DHB 20mg MeOH_6uL shells 03mg in mL MeOH_4kV att26 10per active_No1_POS_11-qb	1fg per shell	3		total surface area	Surface area of 1 shell
20062019 FK_Bcar 0.000001mgmL MeOH_1uL spotted PTFE_1uL DHB 20mg MeOH_6uL shells 03mg in mL MeOH_4kV att26 10per active_No1_POS_12-qb	1fg per shell	4	spot 1	5090467	4317		Concentration of beta-carboline solution	Amount of beta-carboline per total surface area of one spot	Amount of beta-carboline per shell area	unit
20062019 FK_Bcar 0.000001mgmL MeOH_1uL spotted PTFE_1uL DHB 20mg MeOH_6uL shells 03mg in mL MeOH_4kV att26 10per active_No1_POS_13-qb	1fg per shell	4	spot 2	4262477	4112		1mg/ml	1	0.00108192	μg
20062019 FK_Bcar 0.000001mgmL MeOH_1uL spotted PTFE_1uL DHB 20mg MeOH_6uL shells 03mg in mL MeOH_4kV att26 10per active_No1_POS_2-qb	1fg per shell	NA	spot 3	4534550	4194		0.01mg/ml	0.1	0.000108192	μg
20062019 FK_Bcar 0.000001mgmL MeOH_1uL spotted PTFE_1uL DHB 20mg MeOH_6uL shells 03mg in mL MeOH_4kV att26 10per active_No1_POS_3-qb	1fg per shell	NA	spot 4	4546715	7234		1μg/ml	1000	1.08192	μg
20062019 FK_Bcar 0.000001mgmL MeOH_1uL spotted PTFE_1uL DHB 20mg MeOH_6uL shells 03mg in mL MeOH_4kV att26 10per active_No1_POS_4-qb	1fg per shell	NA	spot 5	4675336	4957		0,1μg/ml	100	0.108192	ng
20062019 FK_Bcar 0.000001mgmL MeOH_1uL spotted PTFE_1uL DHB 20mg MeOH_6uL shells 03mg in mL MeOH_4kV att26 10per active_No1_POS_5-qb	1fg per shell	47	spot 6	3817827	3983		10 ng/ml	10	0.0108192	ng
20062019 FK_Bcar 0.000001mgmL MeOH_1uL spotted PTFE_1uL DHB 20mg MeOH_6uL shells 03mg in mL MeOH_4kV att26 10per active_No1_POS_6-qb	1fg per shell	46	spot 7	4350249	3906		1 ng/ml	1	0.00108192	pg
20062019 FK_Bcar 0.000001mgmL MeOH_1uL spotted PTFE_1uL DHB 20mg MeOH_6uL shells 03mg in mL MeOH_4kV att26 10per active_No1_POS_7-qb	1fg per shell	151	spot 8	4517750	3537		0.1ng/ml	0.1	0.000108192	pg
20062019 FK_Bcar 0.000001mgmL MeOH_1uL spotted PTFE_1uL DHB 20mg MeOH_6uL shells 03mg in mL MeOH_4kV att26 10per active_No1_POS_8-qb	1fg per shell	5	spot 9	4278261	2866
20062019 FK_Bcar 0.000001mgmL MeOH_1uL spotted PTFE_1uL DHB 20mg MeOH_6uL shells 03mg in mL MeOH_4kV att26 10per active_No1_POS_9-qb	1fg per shell	42	spot 10	4898348	6213			Mean	SD
20062019 FK_Bcar 0.000001mgmL MeOH_1uL spotted PTFE_1uL DHB 20mg MeOH_6uL shells 03mg in mL MeOH_4kV att26 10per active_No2_POS_1-qb	1fg per shell	7	spot 11	4376010	6301		1 fg per shell	27.65	38.0378
20062019 FK_Bcar 0.000001mgmL MeOH_1uL spotted PTFE_1uL DHB 20mg MeOH_6uL shells 03mg in mL MeOH_4kV att26 10per active_No2_POS_10-qb	1fg per shell	17	spot 12	4491615	4640		10fg per shell	53.4545	75.2025
20062019 FK_Bcar 0.000001mgmL MeOH_1uL spotted PTFE_1uL DHB 20mg MeOH_6uL shells 03mg in mL MeOH_4kV att26 10per active_No2_POS_11-qb	1fg per shell	14	spot 13	3819442	6531		100fg per shell	378.064	525.905
20062019 FK_Bcar 0.000001mgmL MeOH_1uL spotted PTFE_1uL DHB 20mg MeOH_6uL shells 03mg in mL MeOH_4kV att26 10per active_No2_POS_12-qb	1fg per shell	NA	spot 14	4516535	5644
20062019 FK_Bcar 0.000001mgmL MeOH_1uL spotted PTFE_1uL DHB 20mg MeOH_6uL shells 03mg in mL MeOH_4kV att26 10per active_No2_POS_2-qb	1fg per shell	7	spot 15	4047934	4722		LOD (fg per shell)	LOQ (fg per shell)
20062019 FK_Bcar 0.000001mgmL MeOH_1uL spotted PTFE_1uL DHB 20mg MeOH_6uL shells 03mg in mL MeOH_4kV att26 10per active_No2_POS_3-qb	1fg per shell	50	spot 16	3795855	4404		3.41873	11.2818
20062019 FK_Bcar 0.000001mgmL MeOH_1uL spotted PTFE_1uL DHB 20mg MeOH_6uL shells 03mg in mL MeOH_4kV att26 10per active_No2_POS_4-qb	1fg per shell	7	spot 17	4109648	6429
20062019 FK_Bcar 0.000001mgmL MeOH_1uL spotted PTFE_1uL DHB 20mg MeOH_6uL shells 03mg in mL MeOH_4kV att26 10per active_No2_POS_5-qb	1fg per shell	NA	spot 18	4617570	4255
20062019 FK_Bcar 0.000001mgmL MeOH_1uL spotted PTFE_1uL DHB 20mg MeOH_6uL shells 03mg in mL MeOH_4kV att26 10per active_No2_POS_6-qb	1fg per shell	10	spot 19	4428978	3855
20062019 FK_Bcar 0.000001mgmL MeOH_1uL spotted PTFE_1uL DHB 20mg MeOH_6uL shells 03mg in mL MeOH_4kV att26 10per active_No2_POS_7-qb	1fg per shell	NA	spot 20	4379291	4219
20062019 FK_Bcar 0.000001mgmL MeOH_1uL spotted PTFE_1uL DHB 20mg MeOH_6uL shells 03mg in mL MeOH_4kV att26 10per active_No2_POS_8-qb	1fg per shell	22	spot 21	4485365	3261
20062019 FK_Bcar 0.000001mgmL MeOH_1uL spotted PTFE_1uL DHB 20mg MeOH_6uL shells 03mg in mL MeOH_4kV att26 10per active_No2_POS_9-qb	1fg per shell	3	Average area for 21 measures	4.38287e+06	4741.9
20062019 FK_Bcar 0.000001mgmL MeOH_1uL spotted PTFE_1uL DHB 20mg MeOH_6uL shells 03mg in mL MeOH_4kV att26 10per active_No2_POS_9_190620141804-qb	1fg per shell	100	SD area	332574	1192.7
20062019 FK_Bcar 0.00001mgmL MeOH_1uL spotted PTFE_1uL DHB 20mg MeOH_6uL shells 03mg in mL MeOH_4kV att26 10per active_No1_POS_1-qb	10fg per shell	38
20062019 FK_Bcar 0.00001mgmL MeOH_1uL spotted PTFE_1uL DHB 20mg MeOH_6uL shells 03mg in mL MeOH_4kV att26 10per active_No1_POS_10-qb	10fg per shell	31
20062019 FK_Bcar 0.00001mgmL MeOH_1uL spotted PTFE_1uL DHB 20mg MeOH_6uL shells 03mg in mL MeOH_4kV att26 10per active_No1_POS_11-qb	10fg per shell	84
20062019 FK_Bcar 0.00001mgmL MeOH_1uL spotted PTFE_1uL DHB 20mg MeOH_6uL shells 03mg in mL MeOH_4kV att26 10per active_No1_POS_12-qb	10fg per shell	53
20062019 FK_Bcar 0.00001mgmL MeOH_1uL spotted PTFE_1uL DHB 20mg MeOH_6uL shells 03mg in mL MeOH_4kV att26 10per active_No1_POS_2-qb	10fg per shell	12
20062019 FK_Bcar 0.00001mgmL MeOH_1uL spotted PTFE_1uL DHB 20mg MeOH_6uL shells 03mg in mL MeOH_4kV att26 10per active_No1_POS_3-qb	10fg per shell	69
20062019 FK_Bcar 0.00001mgmL MeOH_1uL spotted PTFE_1uL DHB 20mg MeOH_6uL shells 03mg in mL MeOH_4kV att26 10per active_No1_POS_4-qb	10fg per shell	11
20062019 FK_Bcar 0.00001mgmL MeOH_1uL spotted PTFE_1uL DHB 20mg MeOH_6uL shells 03mg in mL MeOH_4kV att26 10per active_No1_POS_5-qb	10fg per shell	65
20062019 FK_Bcar 0.00001mgmL MeOH_1uL spotted PTFE_1uL DHB 20mg MeOH_6uL shells 03mg in mL MeOH_4kV att26 10per active_No1_POS_6-qb	10fg per shell	20
20062019 FK_Bcar 0.00001mgmL MeOH_1uL spotted PTFE_1uL DHB 20mg MeOH_6uL shells 03mg in mL MeOH_4kV att26 10per active_No1_POS_7-qb	10fg per shell	28
20062019 FK_Bcar 0.00001mgmL MeOH_1uL spotted PTFE_1uL DHB 20mg MeOH_6uL shells 03mg in mL MeOH_4kV att26 10per active_No1_POS_8-qb	10fg per shell	35
20062019 FK_Bcar 0.00001mgmL MeOH_1uL spotted PTFE_1uL DHB 20mg MeOH_6uL shells 03mg in mL MeOH_4kV att26 10per active_No1_POS_9-qb	10fg per shell	18
20062019 FK_Bcar 0.00001mgmL MeOH_1uL spotted PTFE_1uL DHB 20mg MeOH_6uL shells 03mg in mL MeOH_4kV att26 10per active_No2_POS_1-qb	10fg per shell	54
20062019 FK_Bcar 0.00001mgmL MeOH_1uL spotted PTFE_1uL DHB 20mg MeOH_6uL shells 03mg in mL MeOH_4kV att26 10per active_No2_POS_10-qb	10fg per shell	56
20062019 FK_Bcar 0.00001mgmL MeOH_1uL spotted PTFE_1uL DHB 20mg MeOH_6uL shells 03mg in mL MeOH_4kV att26 10per active_No2_POS_11-qb	10fg per shell	52
20062019 FK_Bcar 0.00001mgmL MeOH_1uL spotted PTFE_1uL DHB 20mg MeOH_6uL shells 03mg in mL MeOH_4kV att26 10per active_No2_POS_12-qb	10fg per shell	432
20062019 FK_Bcar 0.00001mgmL MeOH_1uL spotted PTFE_1uL DHB 20mg MeOH_6uL shells 03mg in mL MeOH_4kV att26 10per active_No2_POS_2-qb	10fg per shell	31
20062019 FK_Bcar 0.00001mgmL MeOH_1uL spotted PTFE_1uL DHB 20mg MeOH_6uL shells 03mg in mL MeOH_4kV att26 10per active_No2_POS_3-qb	10fg per shell	NA
20062019 FK_Bcar 0.00001mgmL MeOH_1uL spotted PTFE_1uL DHB 20mg MeOH_6uL shells 03mg in mL MeOH_4kV att26 10per active_No2_POS_4-qb	10fg per shell	4
20062019 FK_Bcar 0.00001mgmL MeOH_1uL spotted PTFE_1uL DHB 20mg MeOH_6uL shells 03mg in mL MeOH_4kV att26 10per active_No2_POS_5-qb	10fg per shell	71
20062019 FK_Bcar 0.00001mgmL MeOH_1uL spotted PTFE_1uL DHB 20mg MeOH_6uL shells 03mg in mL MeOH_4kV att26 10per active_No2_POS_6-qb	10fg per shell	198
20062019 FK_Bcar 0.00001mgmL MeOH_1uL spotted PTFE_1uL DHB 20mg MeOH_6uL shells 03mg in mL MeOH_4kV att26 10per active_No2_POS_7-qb	10fg per shell	37
20062019 FK_Bcar 0.00001mgmL MeOH_1uL spotted PTFE_1uL DHB 20mg MeOH_6uL shells 03mg in mL MeOH_4kV att26 10per active_No2_POS_8-qb	10fg per shell	103
20062019 FK_Bcar 0.00001mgmL MeOH_1uL spotted PTFE_1uL DHB 20mg MeOH_6uL shells 03mg in mL MeOH_4kV att26 10per active_No2_POS_9-qb	10fg per shell	12
20062019 FK_Bcar 0.00001mgmL MeOH_1uL spotted PTFE_1uL DHB 20mg MeOH_6uL shells 03mg in mL MeOH_4kV att26 10per active_No3_POS_1-qb	10fg per shell	17
20062019 FK_Bcar 0.00001mgmL MeOH_1uL spotted PTFE_1uL DHB 20mg MeOH_6uL shells 03mg in mL MeOH_4kV att26 10per active_No3_POS_10-qb	10fg per shell	3
20062019 FK_Bcar 0.00001mgmL MeOH_1uL spotted PTFE_1uL DHB 20mg MeOH_6uL shells 03mg in mL MeOH_4kV att26 10per active_No3_POS_11-qb	10fg per shell	205
20062019 FK_Bcar 0.00001mgmL MeOH_1uL spotted PTFE_1uL DHB 20mg MeOH_6uL shells 03mg in mL MeOH_4kV att26 10per active_No3_POS_12-qb	10fg per shell	NA
20062019 FK_Bcar 0.00001mgmL MeOH_1uL spotted PTFE_1uL DHB 20mg MeOH_6uL shells 03mg in mL MeOH_4kV att26 10per active_No3_POS_13-qb	10fg per shell	6
20062019 FK_Bcar 0.00001mgmL MeOH_1uL spotted PTFE_1uL DHB 20mg MeOH_6uL shells 03mg in mL MeOH_4kV att26 10per active_No3_POS_2-qb	10fg per shell	2
20062019 FK_Bcar 0.00001mgmL MeOH_1uL spotted PTFE_1uL DHB 20mg MeOH_6uL shells 03mg in mL MeOH_4kV att26 10per active_No3_POS_3-qb	10fg per shell	7
20062019 FK_Bcar 0.00001mgmL MeOH_1uL spotted PTFE_1uL DHB 20mg MeOH_6uL shells 03mg in mL MeOH_4kV att26 10per active_No3_POS_4-qb	10fg per shell	12
20062019 FK_Bcar 0.00001mgmL MeOH_1uL spotted PTFE_1uL DHB 20mg MeOH_6uL shells 03mg in mL MeOH_4kV att26 10per active_No3_POS_5-qb	10fg per shell	46
20062019 FK_Bcar 0.00001mgmL MeOH_1uL spotted PTFE_1uL DHB 20mg MeOH_6uL shells 03mg in mL MeOH_4kV att26 10per active_No3_POS_6-qb	10fg per shell	3
20062019 FK_Bcar 0.00001mgmL MeOH_1uL spotted PTFE_1uL DHB 20mg MeOH_6uL shells 03mg in mL MeOH_4kV att26 10per active_No3_POS_7-qb	10fg per shell	NA
20062019 FK_Bcar 0.00001mgmL MeOH_1uL spotted PTFE_1uL DHB 20mg MeOH_6uL shells 03mg in mL MeOH_4kV att26 10per active_No3_POS_8-qb	10fg per shell	NA
20062019 FK_Bcar 0.00001mgmL MeOH_1uL spotted PTFE_1uL DHB 20mg MeOH_6uL shells 03mg in mL MeOH_4kV att26 10per active_No3_POS_9-qb	10fg per shell	44
20062019 FK_Bcar 0.00001mgmL MeOH_1uL spotted PTFE_1uL DHB 20mg MeOH_6uL shells 03mg in mL MeOH_4kV att26 10per active_No4_POS_1-qb	10fg per shell	9
20062019 FK_Bcar 0.00001mgmL MeOH_1uL spotted PTFE_1uL DHB 20mg MeOH_6uL shells 03mg in mL MeOH_4kV att26 10per active_No4_POS_10-qb	10fg per shell	26
20062019 FK_Bcar 0.00001mgmL MeOH_1uL spotted PTFE_1uL DHB 20mg MeOH_6uL shells 03mg in mL MeOH_4kV att26 10per active_No4_POS_11-qb	10fg per shell	5
20062019 FK_Bcar 0.00001mgmL MeOH_1uL spotted PTFE_1uL DHB 20mg MeOH_6uL shells 03mg in mL MeOH_4kV att26 10per active_No4_POS_12-qb	10fg per shell	25
20062019 FK_Bcar 0.00001mgmL MeOH_1uL spotted PTFE_1uL DHB 20mg MeOH_6uL shells 03mg in mL MeOH_4kV att26 10per active_No4_POS_13-qb	10fg per shell	112
20062019 FK_Bcar 0.00001mgmL MeOH_1uL spotted PTFE_1uL DHB 20mg MeOH_6uL shells 03mg in mL MeOH_4kV att26 10per active_No4_POS_2-qb	10fg per shell	NA
20062019 FK_Bcar 0.00001mgmL MeOH_1uL spotted PTFE_1uL DHB 20mg MeOH_6uL shells 03mg in mL MeOH_4kV att26 10per active_No4_POS_3-qb	10fg per shell	16
20062019 FK_Bcar 0.00001mgmL MeOH_1uL spotted PTFE_1uL DHB 20mg MeOH_6uL shells 03mg in mL MeOH_4kV att26 10per active_No4_POS_4-qb	10fg per shell	20
20062019 FK_Bcar 0.00001mgmL MeOH_1uL spotted PTFE_1uL DHB 20mg MeOH_6uL shells 03mg in mL MeOH_4kV att26 10per active_No4_POS_5-qb	10fg per shell	140
20062019 FK_Bcar 0.00001mgmL MeOH_1uL spotted PTFE_1uL DHB 20mg MeOH_6uL shells 03mg in mL MeOH_4kV att26 10per active_No4_POS_6-qb	10fg per shell	101
20062019 FK_Bcar 0.00001mgmL MeOH_1uL spotted PTFE_1uL DHB 20mg MeOH_6uL shells 03mg in mL MeOH_4kV att26 10per active_No4_POS_7-qb	10fg per shell	NA
20062019 FK_Bcar 0.00001mgmL MeOH_1uL spotted PTFE_1uL DHB 20mg MeOH_6uL shells 03mg in mL MeOH_4kV att26 10per active_No4_POS_8-qb	10fg per shell	28
20062019 FK_Bcar 0.00001mgmL MeOH_1uL spotted PTFE_1uL DHB 20mg MeOH_6uL shells 03mg in mL MeOH_4kV att26 10per active_No4_POS_9-qb	10fg per shell	11
19062019 FK_Bcar 0.0001mgmL MeOH_1uL spotted PTFE_1uL DHB 20mg MeOH_6uL shells 03mg in mL MeOH_4kV att26 10per active_No1_POS_1-qb	100fg per shell	1879
19062019 FK_Bcar 0.0001mgmL MeOH_1uL spotted PTFE_1uL DHB 20mg MeOH_6uL shells 03mg in mL MeOH_4kV att26 10per active_No1_POS_10-qb	100fg per shell	125
19062019 FK_Bcar 0.0001mgmL MeOH_1uL spotted PTFE_1uL DHB 20mg MeOH_6uL shells 03mg in mL MeOH_4kV att26 10per active_No1_POS_11-qb	100fg per shell	500
19062019 FK_Bcar 0.0001mgmL MeOH_1uL spotted PTFE_1uL DHB 20mg MeOH_6uL shells 03mg in mL MeOH_4kV att26 10per active_No1_POS_12-qb	100fg per shell	777
19062019 FK_Bcar 0.0001mgmL MeOH_1uL spotted PTFE_1uL DHB 20mg MeOH_6uL shells 03mg in mL MeOH_4kV att26 10per active_No1_POS_13-qb	100fg per shell	46
19062019 FK_Bcar 0.0001mgmL MeOH_1uL spotted PTFE_1uL DHB 20mg MeOH_6uL shells 03mg in mL MeOH_4kV att26 10per active_No1_POS_14-qb	100fg per shell	2333
19062019 FK_Bcar 0.0001mgmL MeOH_1uL spotted PTFE_1uL DHB 20mg MeOH_6uL shells 03mg in mL MeOH_4kV att26 10per active_No1_POS_2-qb	100fg per shell	197
19062019 FK_Bcar 0.0001mgmL MeOH_1uL spotted PTFE_1uL DHB 20mg MeOH_6uL shells 03mg in mL MeOH_4kV att26 10per active_No1_POS_3-qb	100fg per shell	332
19062019 FK_Bcar 0.0001mgmL MeOH_1uL spotted PTFE_1uL DHB 20mg MeOH_6uL shells 03mg in mL MeOH_4kV att26 10per active_No1_POS_4-qb	100fg per shell	1370
19062019 FK_Bcar 0.0001mgmL MeOH_1uL spotted PTFE_1uL DHB 20mg MeOH_6uL shells 03mg in mL MeOH_4kV att26 10per active_No1_POS_5-qb	100fg per shell	703
19062019 FK_Bcar 0.0001mgmL MeOH_1uL spotted PTFE_1uL DHB 20mg MeOH_6uL shells 03mg in mL MeOH_4kV att26 10per active_No1_POS_6-qb	100fg per shell	274
19062019 FK_Bcar 0.0001mgmL MeOH_1uL spotted PTFE_1uL DHB 20mg MeOH_6uL shells 03mg in mL MeOH_4kV att26 10per active_No1_POS_7-qb	100fg per shell	958
19062019 FK_Bcar 0.0001mgmL MeOH_1uL spotted PTFE_1uL DHB 20mg MeOH_6uL shells 03mg in mL MeOH_4kV att26 10per active_No1_POS_8-qb	100fg per shell	208
19062019 FK_Bcar 0.0001mgmL MeOH_1uL spotted PTFE_1uL DHB 20mg MeOH_6uL shells 03mg in mL MeOH_4kV att26 10per active_No1_POS_9-qb	100fg per shell	437
19062019 FK_Bcar 0.0001mgmL MeOH_1uL spotted PTFE_1uL DHB 20mg MeOH_6uL shells 03mg in mL MeOH_4kV att26 10per active_No2_POS_1-qb	100fg per shell	74
19062019 FK_Bcar 0.0001mgmL MeOH_1uL spotted PTFE_1uL DHB 20mg MeOH_6uL shells 03mg in mL MeOH_4kV att26 10per active_No2_POS_10-qb	100fg per shell	NA
19062019 FK_Bcar 0.0001mgmL MeOH_1uL spotted PTFE_1uL DHB 20mg MeOH_6uL shells 03mg in mL MeOH_4kV att26 10per active_No2_POS_11-qb	100fg per shell	160
19062019 FK_Bcar 0.0001mgmL MeOH_1uL spotted PTFE_1uL DHB 20mg MeOH_6uL shells 03mg in mL MeOH_4kV att26 10per active_No2_POS_12-qb	100fg per shell	535
19062019 FK_Bcar 0.0001mgmL MeOH_1uL spotted PTFE_1uL DHB 20mg MeOH_6uL shells 03mg in mL MeOH_4kV att26 10per active_No2_POS_2-qb	100fg per shell	62
19062019 FK_Bcar 0.0001mgmL MeOH_1uL spotted PTFE_1uL DHB 20mg MeOH_6uL shells 03mg in mL MeOH_4kV att26 10per active_No2_POS_3-qb	100fg per shell	889
19062019 FK_Bcar 0.0001mgmL MeOH_1uL spotted PTFE_1uL DHB 20mg MeOH_6uL shells 03mg in mL MeOH_4kV att26 10per active_No2_POS_4-qb	100fg per shell	54
19062019 FK_Bcar 0.0001mgmL MeOH_1uL spotted PTFE_1uL DHB 20mg MeOH_6uL shells 03mg in mL MeOH_4kV att26 10per active_No2_POS_5-qb	100fg per shell	49
19062019 FK_Bcar 0.0001mgmL MeOH_1uL spotted PTFE_1uL DHB 20mg MeOH_6uL shells 03mg in mL MeOH_4kV att26 10per active_No2_POS_6-qb	100fg per shell	NA
19062019 FK_Bcar 0.0001mgmL MeOH_1uL spotted PTFE_1uL DHB 20mg MeOH_6uL shells 03mg in mL MeOH_4kV att26 10per active_No2_POS_7-qb	100fg per shell	11
19062019 FK_Bcar 0.0001mgmL MeOH_1uL spotted PTFE_1uL DHB 20mg MeOH_6uL shells 03mg in mL MeOH_4kV att26 10per active_No2_POS_8-qb	100fg per shell	40
19062019 FK_Bcar 0.0001mgmL MeOH_1uL spotted PTFE_1uL DHB 20mg MeOH_6uL shells 03mg in mL MeOH_4kV att26 10per active_No2_POS_9-qb	100fg per shell	300
19062019 FK_Bcar 0.0001mgmL MeOH_1uL spotted PTFE_1uL DHB 20mg MeOH_6uL shells 03mg in mL MeOH_4kV att26 10per active_No3_POS_1_190619165232-qb	100fg per shell	8
19062019 FK_Bcar 0.0001mgmL MeOH_1uL spotted PTFE_1uL DHB 20mg MeOH_6uL shells 03mg in mL MeOH_4kV att26 10per active_No3_POS_11-qb	100fg per shell	NA
19062019 FK_Bcar 0.0001mgmL MeOH_1uL spotted PTFE_1uL DHB 20mg MeOH_6uL shells 03mg in mL MeOH_4kV att26 10per active_No3_POS_6-qb	100fg per shell	NA
19062019 FK_Bcar 0.0001mgmL MeOH_1uL spotted PTFE_1uL DHB 20mg MeOH_6uL shells 03mg in mL MeOH_4kV att26 10per active_No3_POS_7-qb	100fg per shell	462
19062019 FK_Bcar 0.0001mgmL MeOH_1uL spotted PTFE_1uL DHB 20mg MeOH_6uL shells 03mg in mL MeOH_4kV att26 10per active_No3_POS_8-qb	100fg per shell	3
19062019 FK_Bcar 0.0001mgmL MeOH_1uL spotted PTFE_1uL DHB 20mg MeOH_6uL shells 03mg in mL MeOH_4kV att26 10per active_No3_POS_9-qb	100fg per shell	23
19062019 FK_Bcar 0.0001mgmL MeOH_1uL spotted PTFE_1uL DHB 20mg MeOH_6uL shells 03mg in mL MeOH_4kV att26 10per active_No4_POS_1-qb	100fg per shell	365
19062019 FK_Bcar 0.0001mgmL MeOH_1uL spotted PTFE_1uL DHB 20mg MeOH_6uL shells 03mg in mL MeOH_4kV att26 10per active_No4_POS_10-qb	100fg per shell	516
19062019 FK_Bcar 0.0001mgmL MeOH_1uL spotted PTFE_1uL DHB 20mg MeOH_6uL shells 03mg in mL MeOH_4kV att26 10per active_No4_POS_11-qb	100fg per shell	179
19062019 FK_Bcar 0.0001mgmL MeOH_1uL spotted PTFE_1uL DHB 20mg MeOH_6uL shells 03mg in mL MeOH_4kV att26 10per active_No4_POS_12-qb	100fg per shell	4
19062019 FK_Bcar 0.0001mgmL MeOH_1uL spotted PTFE_1uL DHB 20mg MeOH_6uL shells 03mg in mL MeOH_4kV att26 10per active_No4_POS_13-qb	100fg per shell	74
19062019 FK_Bcar 0.0001mgmL MeOH_1uL spotted PTFE_1uL DHB 20mg MeOH_6uL shells 03mg in mL MeOH_4kV att26 10per active_No4_POS_2-qb	100fg per shell	22
19062019 FK_Bcar 0.0001mgmL MeOH_1uL spotted PTFE_1uL DHB 20mg MeOH_6uL shells 03mg in mL MeOH_4kV att26 10per active_No4_POS_3-qb	100fg per shell	64
19062019 FK_Bcar 0.0001mgmL MeOH_1uL spotted PTFE_1uL DHB 20mg MeOH_6uL shells 03mg in mL MeOH_4kV att26 10per active_No4_POS_4-qb	100fg per shell	1722
19062019 FK_Bcar 0.0001mgmL MeOH_1uL spotted PTFE_1uL DHB 20mg MeOH_6uL shells 03mg in mL MeOH_4kV att26 10per active_No4_POS_5-qb	100fg per shell	76
19062019 FK_Bcar 0.0001mgmL MeOH_1uL spotted PTFE_1uL DHB 20mg MeOH_6uL shells 03mg in mL MeOH_4kV att26 10per active_No4_POS_6-qb	100fg per shell	773
19062019 FK_Bcar 0.0001mgmL MeOH_1uL spotted PTFE_1uL DHB 20mg MeOH_6uL shells 03mg in mL MeOH_4kV att26 10per active_No4_POS_7-qb	100fg per shell	20
19062019 FK_Bcar 0.0001mgmL MeOH_1uL spotted PTFE_1uL DHB 20mg MeOH_6uL shells 03mg in mL MeOH_4kV att26 10per active_No4_POS_8-qb	100fg per shell	2
19062019 FK_Bcar 0.0001mgmL MeOH_1uL spotted PTFE_1uL DHB 20mg MeOH_6uL shells 03mg in mL MeOH_4kV att26 10per active_No4_POS_9-qb	100fg per shell	410
19062019 FK_Bcar 0.0001mgmL MeOH_1uL spotted PTFE_1uL DHB 20mg MeOH_6uL shells 03mg in mL MeOH_4kV att26 10per active_No5_POS_1-qb	100fg per shell	123
19062019 FK_Bcar 0.0001mgmL MeOH_1uL spotted PTFE_1uL DHB 20mg MeOH_6uL shells 03mg in mL MeOH_4kV att26 10per active_No5_POS_11-qb	100fg per shell	NA
19062019 FK_Bcar 0.0001mgmL MeOH_1uL spotted PTFE_1uL DHB 20mg MeOH_6uL shells 03mg in mL MeOH_4kV att26 10per active_No5_POS_12-qb	100fg per shell	3
19062019 FK_Bcar 0.0001mgmL MeOH_1uL spotted PTFE_1uL DHB 20mg MeOH_6uL shells 03mg in mL MeOH_4kV att26 10per active_No5_POS_2-qb	100fg per shell	462
19062019 FK_Bcar 0.0001mgmL MeOH_1uL spotted PTFE_1uL DHB 20mg MeOH_6uL shells 03mg in mL MeOH_4kV att26 10per active_No5_POS_3-qb	100fg per shell	3
19062019 FK_Bcar 0.0001mgmL MeOH_1uL spotted PTFE_1uL DHB 20mg MeOH_6uL shells 03mg in mL MeOH_4kV att26 10per active_No5_POS_4-qb	100fg per shell	NA
19062019 FK_Bcar 0.0001mgmL MeOH_1uL spotted PTFE_1uL DHB 20mg MeOH_6uL shells 03mg in mL MeOH_4kV att26 10per active_No5_POS_5-qb	100fg per shell	7
19062019 FK_Bcar 0.0001mgmL MeOH_1uL spotted PTFE_1uL DHB 20mg MeOH_6uL shells 03mg in mL MeOH_4kV att26 10per active_No5_POS_6-qb	100fg per shell	135
19062019 FK_Bcar 0.0001mgmL MeOH_1uL spotted PTFE_1uL DHB 20mg MeOH_6uL shells 03mg in mL MeOH_4kV att26 10per active_No5_POS_7-qb	100fg per shell	NA
19062019 FK_Bcar 0.0001mgmL MeOH_1uL spotted PTFE_1uL DHB 20mg MeOH_6uL shells 03mg in mL MeOH_4kV att26 10per active_No5_POS_8-qb	100fg per shell	NA
19062019 FK_Bcar 0.001mgmL MeOH_1uL spotted PTFE_1uL DHB 20mg MeOH_6uL shells 03mg in mL MeOH_4kV att26 10per active_No1_POS_1-qb	1pg per shell	174
19062019 FK_Bcar 0.001mgmL MeOH_1uL spotted PTFE_1uL DHB 20mg MeOH_6uL shells 03mg in mL MeOH_4kV att26 10per active_No1_POS_10-qb	1pg per shell	871
19062019 FK_Bcar 0.001mgmL MeOH_1uL spotted PTFE_1uL DHB 20mg MeOH_6uL shells 03mg in mL MeOH_4kV att26 10per active_No1_POS_11-qb	1pg per shell	426
19062019 FK_Bcar 0.001mgmL MeOH_1uL spotted PTFE_1uL DHB 20mg MeOH_6uL shells 03mg in mL MeOH_4kV att26 10per active_No1_POS_12-qb	1pg per shell	67
19062019 FK_Bcar 0.001mgmL MeOH_1uL spotted PTFE_1uL DHB 20mg MeOH_6uL shells 03mg in mL MeOH_4kV att26 10per active_No1_POS_2-qb	1pg per shell	24
19062019 FK_Bcar 0.001mgmL MeOH_1uL spotted PTFE_1uL DHB 20mg MeOH_6uL shells 03mg in mL MeOH_4kV att26 10per active_No1_POS_3-qb	1pg per shell	3004
19062019 FK_Bcar 0.001mgmL MeOH_1uL spotted PTFE_1uL DHB 20mg MeOH_6uL shells 03mg in mL MeOH_4kV att26 10per active_No1_POS_4-qb	1pg per shell	102
19062019 FK_Bcar 0.001mgmL MeOH_1uL spotted PTFE_1uL DHB 20mg MeOH_6uL shells 03mg in mL MeOH_4kV att26 10per active_No1_POS_5-qb	1pg per shell	149
19062019 FK_Bcar 0.001mgmL MeOH_1uL spotted PTFE_1uL DHB 20mg MeOH_6uL shells 03mg in mL MeOH_4kV att26 10per active_No1_POS_6-qb	1pg per shell	186
19062019 FK_Bcar 0.001mgmL MeOH_1uL spotted PTFE_1uL DHB 20mg MeOH_6uL shells 03mg in mL MeOH_4kV att26 10per active_No1_POS_7-qb	1pg per shell	151
19062019 FK_Bcar 0.001mgmL MeOH_1uL spotted PTFE_1uL DHB 20mg MeOH_6uL shells 03mg in mL MeOH_4kV att26 10per active_No1_POS_8-qb	1pg per shell	494
19062019 FK_Bcar 0.001mgmL MeOH_1uL spotted PTFE_1uL DHB 20mg MeOH_6uL shells 03mg in mL MeOH_4kV att26 10per active_No1_POS_9-qb	1pg per shell	4382
19062019 FK_Bcar 0.001mgmL MeOH_1uL spotted PTFE_1uL DHB 20mg MeOH_6uL shells 03mg in mL MeOH_4kV att26 10per active_No2_POS_1-qb	1pg per shell	122
19062019 FK_Bcar 0.001mgmL MeOH_1uL spotted PTFE_1uL DHB 20mg MeOH_6uL shells 03mg in mL MeOH_4kV att26 10per active_No2_POS_10-qb	1pg per shell	811
19062019 FK_Bcar 0.001mgmL MeOH_1uL spotted PTFE_1uL DHB 20mg MeOH_6uL shells 03mg in mL MeOH_4kV att26 10per active_No2_POS_11-qb	1pg per shell	1120
19062019 FK_Bcar 0.001mgmL MeOH_1uL spotted PTFE_1uL DHB 20mg MeOH_6uL shells 03mg in mL MeOH_4kV att26 10per active_No2_POS_12-qb	1pg per shell	1261
19062019 FK_Bcar 0.001mgmL MeOH_1uL spotted PTFE_1uL DHB 20mg MeOH_6uL shells 03mg in mL MeOH_4kV att26 10per active_No2_POS_2-qb	1pg per shell	196
19062019 FK_Bcar 0.001mgmL MeOH_1uL spotted PTFE_1uL DHB 20mg MeOH_6uL shells 03mg in mL MeOH_4kV att26 10per active_No2_POS_3-qb	1pg per shell	216
19062019 FK_Bcar 0.001mgmL MeOH_1uL spotted PTFE_1uL DHB 20mg MeOH_6uL shells 03mg in mL MeOH_4kV att26 10per active_No2_POS_4-qb	1pg per shell	5
19062019 FK_Bcar 0.001mgmL MeOH_1uL spotted PTFE_1uL DHB 20mg MeOH_6uL shells 03mg in mL MeOH_4kV att26 10per active_No2_POS_5-qb	1pg per shell	877
19062019 FK_Bcar 0.001mgmL MeOH_1uL spotted PTFE_1uL DHB 20mg MeOH_6uL shells 03mg in mL MeOH_4kV att26 10per active_No2_POS_6-qb	1pg per shell	4038
19062019 FK_Bcar 0.001mgmL MeOH_1uL spotted PTFE_1uL DHB 20mg MeOH_6uL shells 03mg in mL MeOH_4kV att26 10per active_No2_POS_7-qb	1pg per shell	2215
19062019 FK_Bcar 0.001mgmL MeOH_1uL spotted PTFE_1uL DHB 20mg MeOH_6uL shells 03mg in mL MeOH_4kV att26 10per active_No2_POS_8-qb	1pg per shell	4089
19062019 FK_Bcar 0.001mgmL MeOH_1uL spotted PTFE_1uL DHB 20mg MeOH_6uL shells 03mg in mL MeOH_4kV att26 10per active_No2_POS_9-qb	1pg per shell	383
19062019 FK_Bcar 0.001mgmL MeOH_1uL spotted PTFE_1uL DHB 20mg MeOH_6uL shells 03mg in mL MeOH_4kV att26 10per active_No3_POS_1-qb	1pg per shell	14923
19062019 FK_Bcar 0.001mgmL MeOH_1uL spotted PTFE_1uL DHB 20mg MeOH_6uL shells 03mg in mL MeOH_4kV att26 10per active_No3_POS_10-qb	1pg per shell	1019
19062019 FK_Bcar 0.001mgmL MeOH_1uL spotted PTFE_1uL DHB 20mg MeOH_6uL shells 03mg in mL MeOH_4kV att26 10per active_No3_POS_11-qb	1pg per shell	1708
19062019 FK_Bcar 0.001mgmL MeOH_1uL spotted PTFE_1uL DHB 20mg MeOH_6uL shells 03mg in mL MeOH_4kV att26 10per active_No3_POS_12-qb	1pg per shell	1665
19062019 FK_Bcar 0.001mgmL MeOH_1uL spotted PTFE_1uL DHB 20mg MeOH_6uL shells 03mg in mL MeOH_4kV att26 10per active_No3_POS_13-qb	1pg per shell	6757
19062019 FK_Bcar 0.001mgmL MeOH_1uL spotted PTFE_1uL DHB 20mg MeOH_6uL shells 03mg in mL MeOH_4kV att26 10per active_No3_POS_2-qb	1pg per shell	2773
19062019 FK_Bcar 0.001mgmL MeOH_1uL spotted PTFE_1uL DHB 20mg MeOH_6uL shells 03mg in mL MeOH_4kV att26 10per active_No3_POS_3-qb	1pg per shell	2832
19062019 FK_Bcar 0.001mgmL MeOH_1uL spotted PTFE_1uL DHB 20mg MeOH_6uL shells 03mg in mL MeOH_4kV att26 10per active_No3_POS_5-qb	1pg per shell	845
19062019 FK_Bcar 0.001mgmL MeOH_1uL spotted PTFE_1uL DHB 20mg MeOH_6uL shells 03mg in mL MeOH_4kV att26 10per active_No3_POS_6-qb	1pg per shell	454
19062019 FK_Bcar 0.001mgmL MeOH_1uL spotted PTFE_1uL DHB 20mg MeOH_6uL shells 03mg in mL MeOH_4kV att26 10per active_No3_POS_7-qb	1pg per shell	8930
19062019 FK_Bcar 0.001mgmL MeOH_1uL spotted PTFE_1uL DHB 20mg MeOH_6uL shells 03mg in mL MeOH_4kV att26 10per active_No3_POS_8-qb	1pg per shell	5156
19062019 FK_Bcar 0.001mgmL MeOH_1uL spotted PTFE_1uL DHB 20mg MeOH_6uL shells 03mg in mL MeOH_4kV att26 10per active_No3_POS_9-qb	1pg per shell	273
19062019 FK_Bcar 0.001mgmL MeOH_1uL spotted PTFE_1uL DHB 20mg MeOH_6uL shells 03mg in mL MeOH_4kV att26 10per active_No4_POS_1-qb	1pg per shell	77
19062019 FK_Bcar 0.001mgmL MeOH_1uL spotted PTFE_1uL DHB 20mg MeOH_6uL shells 03mg in mL MeOH_4kV att26 10per active_No4_POS_10-qb	1pg per shell	1177
19062019 FK_Bcar 0.001mgmL MeOH_1uL spotted PTFE_1uL DHB 20mg MeOH_6uL shells 03mg in mL MeOH_4kV att26 10per active_No4_POS_11-qb	1pg per shell	1158
19062019 FK_Bcar 0.001mgmL MeOH_1uL spotted PTFE_1uL DHB 20mg MeOH_6uL shells 03mg in mL MeOH_4kV att26 10per active_No4_POS_12-qb	1pg per shell	4242
19062019 FK_Bcar 0.001mgmL MeOH_1uL spotted PTFE_1uL DHB 20mg MeOH_6uL shells 03mg in mL MeOH_4kV att26 10per active_No4_POS_2-qb	1pg per shell	538
19062019 FK_Bcar 0.001mgmL MeOH_1uL spotted PTFE_1uL DHB 20mg MeOH_6uL shells 03mg in mL MeOH_4kV att26 10per active_No4_POS_3-qb	1pg per shell	6257
19062019 FK_Bcar 0.001mgmL MeOH_1uL spotted PTFE_1uL DHB 20mg MeOH_6uL shells 03mg in mL MeOH_4kV att26 10per active_No4_POS_4-qb	1pg per shell	7545
19062019 FK_Bcar 0.001mgmL MeOH_1uL spotted PTFE_1uL DHB 20mg MeOH_6uL shells 03mg in mL MeOH_4kV att26 10per active_No4_POS_5-qb	1pg per shell	1492
19062019 FK_Bcar 0.001mgmL MeOH_1uL spotted PTFE_1uL DHB 20mg MeOH_6uL shells 03mg in mL MeOH_4kV att26 10per active_No4_POS_6-qb	1pg per shell	2638
19062019 FK_Bcar 0.001mgmL MeOH_1uL spotted PTFE_1uL DHB 20mg MeOH_6uL shells 03mg in mL MeOH_4kV att26 10per active_No4_POS_7-qb	1pg per shell	565
19062019 FK_Bcar 0.001mgmL MeOH_1uL spotted PTFE_1uL DHB 20mg MeOH_6uL shells 03mg in mL MeOH_4kV att26 10per active_No4_POS_8-qb	1pg per shell	708
19062019 FK_Bcar 0.001mgmL MeOH_1uL spotted PTFE_1uL DHB 20mg MeOH_6uL shells 03mg in mL MeOH_4kV att26 10per active_No4_POS_9-qb	1pg per shell	318
19062019 FK_Bcar 0.01mgmL MeOH_1uL spotted PTFE_1uL DHB 20mg MeOH_6uL shells 03mg in mL MeOH_4kV att26 10per active_No1_POS_1-qb	10pg per shell	202621
19062019 FK_Bcar 0.01mgmL MeOH_1uL spotted PTFE_1uL DHB 20mg MeOH_6uL shells 03mg in mL MeOH_4kV att26 10per active_No1_POS_2-qb	10pg per shell	66629
19062019 FK_Bcar 0.01mgmL MeOH_1uL spotted PTFE_1uL DHB 20mg MeOH_6uL shells 03mg in mL MeOH_4kV att26 10per active_No1_POS_3-qb	10pg per shell	93636
19062019 FK_Bcar 0.01mgmL MeOH_1uL spotted PTFE_1uL DHB 20mg MeOH_6uL shells 03mg in mL MeOH_4kV att26 10per active_No1_POS_4-qb	10pg per shell	292608
19062019 FK_Bcar 0.01mgmL MeOH_1uL spotted PTFE_1uL DHB 20mg MeOH_6uL shells 03mg in mL MeOH_4kV att26 10per active_No1_POS_6-qb	10pg per shell	1042
19062019 FK_Bcar 0.01mgmL MeOH_1uL spotted PTFE_1uL DHB 20mg MeOH_6uL shells 03mg in mL MeOH_4kV att26 10per active_No1_POS_7-qb	10pg per shell	11058
19062019 FK_Bcar 0.01mgmL MeOH_1uL spotted PTFE_1uL DHB 20mg MeOH_6uL shells 03mg in mL MeOH_4kV att26 10per active_No1_POS_8-qb	10pg per shell	30376
19062019 FK_Bcar 0.01mgmL MeOH_1uL spotted PTFE_1uL DHB 20mg MeOH_6uL shells 03mg in mL MeOH_4kV att26 10per active_No2_POS_1-qb	10pg per shell	309
19062019 FK_Bcar 0.01mgmL MeOH_1uL spotted PTFE_1uL DHB 20mg MeOH_6uL shells 03mg in mL MeOH_4kV att26 10per active_No2_POS_10-qb	10pg per shell	18865
19062019 FK_Bcar 0.01mgmL MeOH_1uL spotted PTFE_1uL DHB 20mg MeOH_6uL shells 03mg in mL MeOH_4kV att26 10per active_No2_POS_11-qb	10pg per shell	5007
19062019 FK_Bcar 0.01mgmL MeOH_1uL spotted PTFE_1uL DHB 20mg MeOH_6uL shells 03mg in mL MeOH_4kV att26 10per active_No2_POS_12-qb	10pg per shell	1023
19062019 FK_Bcar 0.01mgmL MeOH_1uL spotted PTFE_1uL DHB 20mg MeOH_6uL shells 03mg in mL MeOH_4kV att26 10per active_No2_POS_13-qb	10pg per shell	11826
19062019 FK_Bcar 0.01mgmL MeOH_1uL spotted PTFE_1uL DHB 20mg MeOH_6uL shells 03mg in mL MeOH_4kV att26 10per active_No2_POS_2-qb	10pg per shell	2941
19062019 FK_Bcar 0.01mgmL MeOH_1uL spotted PTFE_1uL DHB 20mg MeOH_6uL shells 03mg in mL MeOH_4kV att26 10per active_No2_POS_3-qb	10pg per shell	3461
19062019 FK_Bcar 0.01mgmL MeOH_1uL spotted PTFE_1uL DHB 20mg MeOH_6uL shells 03mg in mL MeOH_4kV att26 10per active_No2_POS_4-qb	10pg per shell	4027
19062019 FK_Bcar 0.01mgmL MeOH_1uL spotted PTFE_1uL DHB 20mg MeOH_6uL shells 03mg in mL MeOH_4kV att26 10per active_No2_POS_5-qb	10pg per shell	8663
19062019 FK_Bcar 0.01mgmL MeOH_1uL spotted PTFE_1uL DHB 20mg MeOH_6uL shells 03mg in mL MeOH_4kV att26 10per active_No2_POS_6-qb	10pg per shell	4454
19062019 FK_Bcar 0.01mgmL MeOH_1uL spotted PTFE_1uL DHB 20mg MeOH_6uL shells 03mg in mL MeOH_4kV att26 10per active_No2_POS_7-qb	10pg per shell	836
19062019 FK_Bcar 0.01mgmL MeOH_1uL spotted PTFE_1uL DHB 20mg MeOH_6uL shells 03mg in mL MeOH_4kV att26 10per active_No2_POS_9-qb	10pg per shell	2438
19062019 FK_Bcar 0.01mgmL MeOH_1uL spotted PTFE_1uL DHB 20mg MeOH_6uL shells 03mg in mL MeOH_4kV att26 10per active_No3_POS_1-qb	10pg per shell	1818
19062019 FK_Bcar 0.01mgmL MeOH_1uL spotted PTFE_1uL DHB 20mg MeOH_6uL shells 03mg in mL MeOH_4kV att26 10per active_No3_POS_10-qb	10pg per shell	35486
19062019 FK_Bcar 0.01mgmL MeOH_1uL spotted PTFE_1uL DHB 20mg MeOH_6uL shells 03mg in mL MeOH_4kV att26 10per active_No3_POS_12-qb	10pg per shell	10283
19062019 FK_Bcar 0.01mgmL MeOH_1uL spotted PTFE_1uL DHB 20mg MeOH_6uL shells 03mg in mL MeOH_4kV att26 10per active_No3_POS_13-qb	10pg per shell	7410
19062019 FK_Bcar 0.01mgmL MeOH_1uL spotted PTFE_1uL DHB 20mg MeOH_6uL shells 03mg in mL MeOH_4kV att26 10per active_No3_POS_2-qb	10pg per shell	8784
19062019 FK_Bcar 0.01mgmL MeOH_1uL spotted PTFE_1uL DHB 20mg MeOH_6uL shells 03mg in mL MeOH_4kV att26 10per active_No3_POS_3-qb	10pg per shell	5685
19062019 FK_Bcar 0.01mgmL MeOH_1uL spotted PTFE_1uL DHB 20mg MeOH_6uL shells 03mg in mL MeOH_4kV att26 10per active_No3_POS_4-qb	10pg per shell	19847
19062019 FK_Bcar 0.01mgmL MeOH_1uL spotted PTFE_1uL DHB 20mg MeOH_6uL shells 03mg in mL MeOH_4kV att26 10per active_No3_POS_5-qb	10pg per shell	9794
19062019 FK_Bcar 0.01mgmL MeOH_1uL spotted PTFE_1uL DHB 20mg MeOH_6uL shells 03mg in mL MeOH_4kV att26 10per active_No3_POS_6-qb	10pg per shell	904
19062019 FK_Bcar 0.01mgmL MeOH_1uL spotted PTFE_1uL DHB 20mg MeOH_6uL shells 03mg in mL MeOH_4kV att26 10per active_No3_POS_7-qb	10pg per shell	7022
19062019 FK_Bcar 0.01mgmL MeOH_1uL spotted PTFE_1uL DHB 20mg MeOH_6uL shells 03mg in mL MeOH_4kV att26 10per active_No3_POS_8-qb	10pg per shell	1047
19062019 FK_Bcar 0.01mgmL MeOH_1uL spotted PTFE_1uL DHB 20mg MeOH_6uL shells 03mg in mL MeOH_4kV att26 10per active_No3_POS_9-qb	10pg per shell	13225
19062019 FK_Bcar 0.01mgmL MeOH_1uL spotted PTFE_1uL DHB 20mg MeOH_6uL shells 03mg in mL MeOH_4kV att26 10per active_No4_POS_1-qb	10pg per shell	10419
19062019 FK_Bcar 0.01mgmL MeOH_1uL spotted PTFE_1uL DHB 20mg MeOH_6uL shells 03mg in mL MeOH_4kV att26 10per active_No4_POS_10-qb	10pg per shell	250
19062019 FK_Bcar 0.01mgmL MeOH_1uL spotted PTFE_1uL DHB 20mg MeOH_6uL shells 03mg in mL MeOH_4kV att26 10per active_No4_POS_11-qb	10pg per shell	10518
19062019 FK_Bcar 0.01mgmL MeOH_1uL spotted PTFE_1uL DHB 20mg MeOH_6uL shells 03mg in mL MeOH_4kV att26 10per active_No4_POS_12-qb	10pg per shell	1020
19062019 FK_Bcar 0.01mgmL MeOH_1uL spotted PTFE_1uL DHB 20mg MeOH_6uL shells 03mg in mL MeOH_4kV att26 10per active_No4_POS_13-qb	10pg per shell	4714
19062019 FK_Bcar 0.01mgmL MeOH_1uL spotted PTFE_1uL DHB 20mg MeOH_6uL shells 03mg in mL MeOH_4kV att26 10per active_No4_POS_14-qb	10pg per shell	2666
19062019 FK_Bcar 0.01mgmL MeOH_1uL spotted PTFE_1uL DHB 20mg MeOH_6uL shells 03mg in mL MeOH_4kV att26 10per active_No4_POS_2-qb	10pg per shell	2632
19062019 FK_Bcar 0.01mgmL MeOH_1uL spotted PTFE_1uL DHB 20mg MeOH_6uL shells 03mg in mL MeOH_4kV att26 10per active_No4_POS_4-qb	10pg per shell	2615
19062019 FK_Bcar 0.01mgmL MeOH_1uL spotted PTFE_1uL DHB 20mg MeOH_6uL shells 03mg in mL MeOH_4kV att26 10per active_No4_POS_5-qb	10pg per shell	2078
19062019 FK_Bcar 0.01mgmL MeOH_1uL spotted PTFE_1uL DHB 20mg MeOH_6uL shells 03mg in mL MeOH_4kV att26 10per active_No4_POS_9-qb	10pg per shell	23093
Figure S4
	Fluorescence intensity (a.u.)
Emission wavelength [nm]	Chlorophyll a	4-CTC	beta-carboline
415	0.1	3.4	5.2
423	0.1	9.1	23.3
432	0	15.4	38.6
441	0.1	20.8	48.9
450	0.1	31.5	58
459	0.1	41.8	73.1
468	0	44.6	80.2
477	0.1	44.7	82.8
486	0.1	42.1	81.5
495	0.1	45	90.7
504	0.1	44.5	93.8
512	0.1	42.7	94.6
521	0.1	44.7	94.8
530	0	40	91.2
539	0.2	39.9	86.9
548	0	36.6	81
557	0.2	34.6	75.4
566	0.1	30.5	68.7
575	0.1	27.4	58.1
584	0	25	51.6
592	0.1	22.4	44.7
601	0.1	17	39.3
610	0.2	14.6	35.3
619	0.7	13.2	29.8
628	1.2	11.9	24.4
637	2	9	21
646	6.6	7.1	17.6
655	29.5	6	15.4
664	106	5.3	13.1
673	193.8	5.6	10.9
681	162.7	3.4	8.9
690	77.5	3.7	6.2
Figure S3
Calibration curves for carbolines in cell extracts determined with UHPLC-HR-MS/MS
4-CTC standard [fmol on column]	4.62	46.24	462.45	4624.49
technical replicate 1	231000	1670000	13800000	124000000
technicl replicate 2	246000	1720000	13900000	126000000
technical replicate 2	252000	1720000	14100000	130000000
β-carboline standard [fmol on column]	0.59	5.35	20.8
technicl replicate 1	377181	1.11265e+06	8.01149e+06
technical replicate 2	457519	2.31573e+06	8.42578e+06
technical replicate 3	423525	3.52461e+06	8.40607e+06
Figure S5
Calibration curves for carbolines in f/2 medium determined with UHPLC-HR-MS/MS
beta Carboline			4CTC
intensity	concentration (pM)		intensity	concentration (pM)
1.63364e+06	1.29		96037.4	1
1.62112e+06	1.29		90025.7	1
1.63355e+06	1.29		93304.5	1
1.98773e+06	6.43		121680	5
1.97149e+06	6.43		160321	5
1.98737e+06	6.43		114856	5
3.65902e+06	32.13		216848	25
3.66049e+06	32.13		229151	25
3.78834e+06	32.13		314289	25
7.19887e+06	64.25		447851	50
7.13652e+06	64.25		374410	50
6.11412e+06	64.25		449515	50
Concentration calculated in the SPE extracts from cell cultures
Sample	Intensity	beta Carboline (pM)
20190803_CG_exudates_healthy_MV13	513000	<18.4
20190803_CG_exudates_healthy_MV14	742000	<18.4
20190803_CG_exudates_healthy_MV15	588000	<18.4
20190803_CG_exudates_infected_MV10	2750000	<18.4
20190803_CG_exudates_infected_MV11	5280000	47.3296
20190803_CG_exudates_infected_MV12	5980000	55.9017
Sample	Intensity	4CTC (pM)
20190803_CG_exudates_healthy_MV13	23787.8	<21.5
20190803_CG_exudates_healthy_MV14	82042.6	<21.5
20190803_CG_exudates_healthy_MV15	52249.2	<21.5
20190803_CG_exudates_infected_MV10	148512	<21.5
20190803_CG_exudates_infected_MV11	121202	<21.5
20190803_CG_exudates_infected_MV12	80246.2	<21.5
